# Supplementary material for: Co‐expression network analysis of diverse wheat landraces reveals markers of early thermotolerance and a candidate master regulator of thermotolerance genes
Source: Plant J. 2023 May 20;115(3):614–26. doi: 10.1111/tpj.16248 (PMC10953029; doi:10.1111/tpj.16248)
Supplement: Supplementary file 2 — Table S1. Mapping statistics for YoGI panel. [file TPJ-115-614-s003.xlsx]

## Sheet: Table Legend
Table S1: Mapping statistics for YoGI panel.

## Sheet: mapStats
	total reads	mapped reads	mapped %	total unigenes	mapped unigenes	mapped %	reference sequences exlcuding gaps	coverage breadth	coverage %	average coverage depth
YoGI_002	43155678	23950574	0.554981	110790	59372	0.535897	135421999	58645056	0.433054	61.2598
YoGI_003	37686030	20658436	0.548172	110790	61707	0.556973	135421999	60595981	0.44746	51.1381
YoGI_004	35207982	19226098	0.546072	110790	58332	0.52651	135421999	55860836	0.412495	51.6268
YoGI_005	35445986	19691606	0.555538	110790	58764	0.530409	135421999	57373385	0.423664	51.4828
YoGI_006	37308082	20224079	0.542083	110790	58873	0.531393	135421999	57899133	0.427546	52.3948
YoGI_007	42279904	23852355	0.564153	110790	58996	0.532503	135421999	57827673	0.427018	61.871
YoGI_008	38339632	20330987	0.530286	110790	59054	0.533026	135421999	56462413	0.416937	54.012
YoGI_009	37809260	20873694	0.552079	110790	59825	0.539986	135421999	59075112	0.43623	53.0012
YoGI_010	39096868	21300643	0.544817	110790	62127	0.560764	135421999	62570146	0.462038	51.0642
YoGI_011	43454980	23897029	0.549926	110790	58985	0.532404	135421999	57784390	0.426699	62.0333
YoGI_012	39866522	21791474	0.546611	110790	62052	0.560087	135421999	61984965	0.457717	52.7341
YoGI_013	42563316	23528932	0.552798	110790	61178	0.552198	135421999	61076314	0.451007	57.7857
YoGI_014	44032766	23552446	0.534885	110790	60420	0.545356	135421999	59616384	0.440227	59.26
YoGI_015	39566066	21125084	0.533919	110790	59337	0.535581	135421999	57469708	0.424375	55.138
YoGI_016	42077342	22423049	0.532901	110790	60056	0.542071	135421999	58650647	0.433095	57.3473
YoGI_017	38454770	22232470	0.578146	110790	59495	0.537007	135421999	58477539	0.431817	57.0282
YoGI_018	37384084	20565139	0.550104	110790	60151	0.542928	135421999	59368226	0.438394	51.96
YoGI_019	38351028	21564148	0.562283	110790	58734	0.530138	135421999	57111388	0.421729	56.6371
YoGI_020	37522422	20696299	0.551572	110790	59615	0.53809	135421999	57790294	0.426742	53.7191
YoGI_021	40783700	21844769	0.535625	110790	60065	0.542152	135421999	58883776	0.434817	55.6472
YoGI_022	39878578	22235580	0.557582	110790	59912	0.540771	135421999	58727962	0.433666	56.793
YoGI_023	44847986	24311936	0.542096	110790	61508	0.555176	135421999	61042669	0.450759	59.7417
YoGI_024	47974614	26164028	0.545372	110790	61938	0.559058	135421999	61497451	0.454117	63.8173
YoGI_025	37847432	20685318	0.546545	110790	60251	0.543831	135421999	59182699	0.437024	52.4274
YoGI_026	45177216	24878513	0.550687	110790	62661	0.565584	135421999	63472497	0.468702	58.7936
YoGI_027	44873126	24827940	0.553292	110790	64092	0.5785	135421999	64378402	0.475391	57.8485
YoGI_028	52744794	28689549	0.543931	110790	62902	0.567759	135421999	63732390	0.470621	67.5235
YoGI_029	46024438	25113379	0.545653	110790	61658	0.55653	135421999	62413385	0.460881	60.3558
YoGI_030	42465214	23102969	0.544045	110790	62073	0.560276	135421999	62230442	0.45953	55.6873
YoGI_031	42351408	23069869	0.544725	110790	60264	0.543948	135421999	59325495	0.438079	58.3304
YoGI_032	39760622	21309255	0.535939	110790	60697	0.547856	135421999	59869886	0.442099	53.3889
YoGI_033	44545824	21018765	0.471846	110790	57987	0.523396	135421999	50276568	0.371258	62.7094
YoGI_034	39685970	21866567	0.55099	110790	60467	0.54578	135421999	60161299	0.444251	54.5199
YoGI_035	43959542	24156554	0.549518	110790	61035	0.550907	135421999	60739940	0.448523	59.6557
YoGI_036	44293114	24278285	0.548128	110790	63815	0.576	135421999	63785905	0.471016	57.0932
YoGI_037	40822250	22173942	0.543183	110790	62435	0.563544	135421999	62317068	0.460169	53.3737
YoGI_038	48996668	26799365	0.546963	110790	62252	0.561892	135421999	62746904	0.463344	64.0654
YoGI_039	45906456	24545365	0.534682	110790	61552	0.555574	135421999	61388473	0.453312	59.9755
YoGI_040	38823072	21248565	0.547318	110790	61184	0.552252	135421999	60960660	0.450153	52.2843
YoGI_041	38128250	20964489	0.549841	110790	60270	0.544002	135421999	59608602	0.440169	52.7554
YoGI_042	43716720	23656426	0.54113	110790	61184	0.552252	135421999	61035239	0.450704	58.138
YoGI_043	43193012	23683814	0.548325	110790	61192	0.552324	135421999	60450334	0.446385	58.7684
YoGI_046	39451802	21212047	0.53767	110790	61223	0.552604	135421999	60512217	0.446842	52.5812
YoGI_047	48208642	25337753	0.525585	110790	62976	0.568427	135421999	63242234	0.467001	60.0969
YoGI_048	38701764	21570893	0.557362	110790	61985	0.559482	135421999	61649287	0.455238	52.4845
YoGI_049	40669878	21937556	0.539406	110790	60846	0.549201	135421999	60436876	0.446286	54.4474
YoGI_050	41994446	22861920	0.544403	110790	62480	0.56395	135421999	62944205	0.4648	54.4814
YoGI_051	40492562	21838920	0.539332	110790	61983	0.559464	135421999	61978156	0.457667	52.8547
YoGI_052	43605240	24248922	0.556101	110790	60737	0.548217	135421999	60266158	0.445025	60.3546
YoGI_053	43106146	22951521	0.532442	110790	61952	0.559184	135421999	61267719	0.452421	56.1916
YoGI_054	43753942	23629221	0.540048	110790	62040	0.559978	135421999	61764481	0.456089	57.3855
YoGI_055	49028442	27052266	0.551767	110790	61473	0.554861	135421999	61326334	0.452854	66.168
YoGI_056	38520772	20901660	0.542608	110790	60338	0.544616	135421999	60070960	0.443583	52.1924
YoGI_057	38581702	21325034	0.552724	110790	60215	0.543506	135421999	59577140	0.439937	53.691
YoGI_058	42274062	22410083	0.530114	110790	60421	0.545365	135421999	59418256	0.438764	56.5737
YoGI_059	40119838	21986935	0.548032	110790	60365	0.54486	135421999	60020034	0.443207	54.949
YoGI_060	37798306	20454852	0.541158	110790	60683	0.54773	135421999	59671557	0.440634	51.4186
YoGI_061	47989918	25666192	0.534825	110790	60501	0.546087	135421999	61087486	0.45109	63.0232
YoGI_062	40155516	22369704	0.557077	110790	59987	0.541448	135421999	56632479	0.418193	59.2497
YoGI_063	40543484	21717801	0.535667	110790	61624	0.556223	135421999	61893651	0.457043	52.6333
YoGI_064	36111420	18633234	0.515993	110790	59202	0.534362	135421999	56000670	0.413527	49.9099
YoGI_065	38380346	20661248	0.538329	110790	58813	0.530851	135421999	58120182	0.429178	53.3238
YoGI_066	38149518	20208388	0.529715	110790	62089	0.560421	135421999	61960599	0.457537	48.9224
YoGI_067	44310050	24146117	0.544935	110790	60516	0.546223	135421999	60274829	0.445089	60.0901
YoGI_068	40217482	21622006	0.537627	110790	59938	0.541006	135421999	59320040	0.438038	54.6746
YoGI_069	41752674	22629257	0.541983	110790	58572	0.528676	135421999	57581677	0.425202	58.9491
YoGI_070	38031906	18674412	0.49102	110790	59516	0.537196	135421999	53034415	0.391623	52.8178
YoGI_073	38390086	20688928	0.538913	110790	60336	0.544598	135421999	59107556	0.436469	52.5033
YoGI_075	32209352	17678735	0.54887	110790	58930	0.531907	135421999	57527586	0.424802	46.0963
YoGI_076	43931108	23333509	0.531139	110790	59545	0.537458	135421999	58975805	0.435496	59.3468
YoGI_077	44174456	19631663	0.444412	110790	60977	0.550384	135421999	59603086	0.440129	49.406
YoGI_078	56187128	30617145	0.544914	110790	61936	0.55904	135421999	62562193	0.46198	73.4081
YoGI_079	41755346	22790068	0.5458	110790	60566	0.546674	135421999	58603378	0.432746	58.333
YoGI_081	38354542	21069577	0.549337	110790	58930	0.531907	135421999	58692589	0.433405	53.8473
YoGI_083	36979132	19918942	0.538654	110790	60695	0.547838	135421999	58854912	0.434604	50.7662
YoGI_084	42009788	22287893	0.53054	110790	61477	0.554897	135421999	61292234	0.452602	54.545
YoGI_085	41010812	22560389	0.550108	110790	60070	0.542197	135421999	59312551	0.437983	57.0547
YoGI_086	37869642	20614868	0.544364	110790	62266	0.562018	135421999	61272916	0.452459	50.4665
YoGI_087	54701060	29707849	0.543095	110790	61669	0.55663	135421999	62608378	0.462321	71.1754
YoGI_088	48600274	26127170	0.537593	110790	60651	0.547441	135421999	60849541	0.449333	64.406
YoGI_089	55212738	30888448	0.559444	110790	63281	0.57118	135421999	63916046	0.471977	72.4899
YoGI_090	38892184	21014414	0.540325	110790	60315	0.544408	135421999	59510848	0.439447	52.9679
YoGI_091	47208122	24464742	0.518232	110790	61450	0.554653	135421999	61637618	0.455152	59.5369
YoGI_092	38287470	20096351	0.524881	110790	59835	0.540076	135421999	58786693	0.4341	51.2778
YoGI_093	37935968	20071336	0.529085	110790	59360	0.535788	135421999	58137434	0.429306	51.7859
YoGI_094	43797624	22446574	0.512507	110790	60330	0.544544	135421999	59727342	0.441046	56.3726
YoGI_095	39136912	21577066	0.551323	110790	62500	0.56413	135421999	62385415	0.460674	51.8801
YoGI_096	57439312	30984089	0.539423	110790	64075	0.578346	135421999	66042879	0.487682	70.3727
YoGI_097	36885276	19420521	0.526511	110790	61116	0.551638	135421999	60046650	0.443404	48.5136
YoGI_098	54336978	30035110	0.552756	110790	62139	0.560872	135421999	62935149	0.464734	71.5859
YoGI_099	40460968	21077903	0.520944	110790	62159	0.561052	135421999	61622761	0.455042	51.3071
YoGI_100	41924010	22362594	0.533408	110790	61497	0.555077	135421999	60796389	0.44894	55.1742
YoGI_101	66919128	35130343	0.524967	110790	62266	0.562018	135421999	63521984	0.469067	82.9563
YoGI_102	38346454	20852771	0.543799	110790	61301	0.553308	135421999	60345625	0.445612	51.8333
YoGI_103	45324310	24141623	0.532642	110790	61395	0.554157	135421999	60626444	0.447685	59.7304
YoGI_104	45225046	26162347	0.578492	110790	62143	0.560908	135421999	63105472	0.465991	62.1872
YoGI_105	45459180	26329391	0.579188	110790	61675	0.556684	135421999	62783363	0.463613	62.9053
YoGI_106	46335196	26712116	0.576497	110790	61597	0.55598	135421999	62266683	0.459797	64.3493
YoGI_107	52964008	28736895	0.542574	110790	64038	0.578012	135421999	64992574	0.479926	66.3235
YoGI_108	45522662	27049653	0.594202	110790	61603	0.556034	135421999	61589281	0.454795	65.8791
YoGI_109	52845128	28032075	0.530457	110790	62505	0.564175	135421999	63527801	0.46911	66.1885
YoGI_110	45309114	25764148	0.568631	110790	62839	0.56719	135421999	63250499	0.467062	61.1003
YoGI_111	51716862	28718087	0.555294	110790	63045	0.56905	135421999	63385837	0.468062	67.9602
YoGI_112	47466724	25945775	0.54661	110790	61445	0.554608	135421999	61977597	0.457663	62.7947
YoGI_113	45125846	25389584	0.56264	110790	60900	0.549689	135421999	60994204	0.450401	62.4393
YoGI_114	43974750	25980103	0.590796	110790	61739	0.557261	135421999	62175930	0.459127	62.6772
YoGI_115	41707962	22484071	0.539083	110790	59529	0.537314	135421999	55305120	0.408391	60.9819
YoGI_116	41660336	24027752	0.576754	110790	63764	0.575539	135421999	65188841	0.481376	55.288
YoGI_117	36493842	21110952	0.57848	110790	61678	0.556711	135421999	61963188	0.457556	51.1052
YoGI_118	42514340	25010799	0.588291	110790	61037	0.550925	135421999	61015635	0.450559	61.4862
YoGI_119	45593536	26244755	0.575624	110790	62208	0.561495	135421999	63092255	0.465894	62.3961
YoGI_120	45278428	25712842	0.567883	110790	62006	0.559671	135421999	61839277	0.456641	62.3702
YoGI_121	55212646	29190122	0.528685	110790	61774	0.557577	135421999	62545782	0.461858	70.005
YoGI_122	56969886	32403152	0.568777	110790	63180	0.570268	135421999	64457984	0.475979	75.4053
YoGI_123	46978906	24511006	0.521745	110790	60314	0.544399	135421999	57876602	0.42738	63.5257
YoGI_124	50349120	27412471	0.544448	110790	61485	0.554969	135421999	61471703	0.453927	66.8905
YoGI_125	53715268	30435709	0.566612	110790	62989	0.568544	135421999	64132719	0.473577	71.1861
YoGI_126	52484500	27606850	0.526	110790	62487	0.564013	135421999	63740445	0.47068	64.967
YoGI_127	53164988	28748154	0.540735	110790	62302	0.562343	135421999	62722669	0.463165	68.7506
YoGI_128	32249232	18784278	0.582472	110790	59338	0.53559	135421999	58829506	0.434416	47.895
YoGI_129	34159644	18921641	0.553918	110790	60108	0.54254	135421999	59770152	0.441362	47.486
YoGI_130	35540354	20464485	0.57581	110790	60730	0.548154	135421999	60847621	0.449319	50.4485
YoGI_131	58298452	31029593	0.532254	110790	63587	0.573942	135421999	64875642	0.479063	71.744
YoGI_132	47523116	25482431	0.536211	110790	61510	0.555195	135421999	61316081	0.452778	62.3387
YoGI_133	53501078	29914796	0.559144	110790	62405	0.563273	135421999	62731307	0.463228	71.5308
YoGI_134	42469374	23490166	0.553108	110790	61090	0.551404	135421999	61208444	0.451983	57.566
YoGI_135	43388010	23836269	0.549375	110790	61772	0.557559	135421999	62129741	0.458786	57.548
YoGI_136	52436466	27348514	0.521555	110790	62483	0.563977	135421999	63889189	0.471779	64.2093
YoGI_137	50181028	26487816	0.527845	110790	59901	0.540672	135421999	57812927	0.426909	68.7246
YoGI_138	53436730	27510029	0.514815	110790	63075	0.56932	135421999	64710703	0.477845	63.7685
YoGI_139	44143668	25476893	0.577136	110790	60502	0.546096	135421999	60089721	0.443722	63.5971
YoGI_140	43555456	23582319	0.541432	110790	61828	0.558065	135421999	61678480	0.455454	57.3514
YoGI_141	62210036	33333698	0.535825	110790	64183	0.579321	135421999	66623109	0.491967	75.0499
YoGI_142	36901790	21106772	0.571971	110790	62126	0.560755	135421999	62621403	0.462417	50.558
YoGI_143	39743152	22967283	0.577893	110790	62248	0.561856	135421999	63556804	0.469324	54.2049
YoGI_144	43895584	25538657	0.581805	110790	61371	0.55394	135421999	61803032	0.456374	61.984
YoGI_145	38642084	22774541	0.589371	110790	60299	0.544264	135421999	60634607	0.447746	56.3405
YoGI_146	56472812	30339358	0.537238	110790	62745	0.566342	135421999	63842303	0.471432	71.2835
YoGI_147	39939954	23903850	0.598495	110790	60325	0.544499	135421999	60474954	0.446567	59.2903
YoGI_148	39830818	23059316	0.578932	110790	59859	0.540292	135421999	59732405	0.441083	57.9065
YoGI_149	42393490	24408266	0.575755	110790	60601	0.54699	135421999	60266878	0.44503	60.7504
YoGI_150	42775004	25123212	0.587334	110790	60096	0.542432	135421999	59657153	0.440528	63.169
YoGI_151	43298546	25760136	0.594942	110790	60780	0.548605	135421999	61258879	0.452355	63.0769
YoGI_152	35270426	20963306	0.594359	110790	59847	0.540184	135421999	59903944	0.44235	52.4923
YoGI_153	40887504	23933538	0.585351	110790	61302	0.553317	135421999	62176220	0.459129	57.7396
YoGI_154	35464510	20337359	0.573457	110790	60903	0.549716	135421999	61397492	0.453379	49.6861
YoGI_155	44379968	26205078	0.590471	110790	61022	0.55079	135421999	61472922	0.453936	63.943
YoGI_156	41693608	24272625	0.582167	110790	61032	0.55088	135421999	61252819	0.452311	59.4404
YoGI_157	44759998	26010697	0.581115	110790	62647	0.565457	135421999	64520263	0.476439	60.471
YoGI_158	47925242	27773610	0.579519	110790	61482	0.554942	135421999	62312575	0.460136	66.8572
YoGI_159	42118150	23421042	0.55608	110790	61889	0.558615	135421999	61887514	0.456997	56.7668
YoGI_160	43452340	24920380	0.573511	110790	62046	0.560032	135421999	62348125	0.460399	59.9546
YoGI_161	39753186	22910679	0.576323	110790	59979	0.541376	135421999	59536503	0.439637	57.7226
YoGI_162	40465770	23089818	0.570601	110790	62764	0.566513	135421999	62884421	0.464359	55.0768
YoGI_163	40760002	23072339	0.566053	110790	59964	0.54124	135421999	60022890	0.443229	57.6589
YoGI_164	40981810	23601131	0.575893	110790	60981	0.55042	135421999	61226350	0.452115	57.821
YoGI_165	41448890	23998616	0.578993	110790	60525	0.546304	135421999	59746587	0.441188	60.251
YoGI_166	42955522	24799929	0.57734	110790	59775	0.539534	135421999	60124582	0.443979	61.8714
YoGI_167	43791110	23881868	0.545359	110790	62684	0.565791	135421999	62649452	0.462624	57.1798
YoGI_168	43046240	24814254	0.576456	110790	60911	0.549788	135421999	61425240	0.453584	60.5962
YoGI_169	32967318	19246739	0.583813	110790	60177	0.543163	135421999	59255237	0.43756	48.7216
YoGI_170	64777540	37281176	0.575526	110790	63650	0.57451	135421999	66043139	0.487684	84.6746
YoGI_171	32767910	19391666	0.591788	110790	60507	0.546141	135421999	60099518	0.443794	48.3989
YoGI_172	32825716	19484168	0.593564	110790	60421	0.545365	135421999	59907620	0.442377	48.7855
YoGI_173	35375026	20697782	0.585096	110790	61432	0.55449	135421999	61532262	0.454374	50.4559
YoGI_174	32139668	18592673	0.578496	110790	59811	0.539859	135421999	58981342	0.435537	47.2845
YoGI_175	33206910	19235428	0.57926	110790	60110	0.542558	135421999	59761451	0.441298	48.2805
YoGI_176	66344406	35319768	0.53237	110790	62632	0.565322	135421999	62026746	0.458026	85.4142
YoGI_177	61751608	35642524	0.577192	110790	64213	0.579592	135421999	66245836	0.489181	80.7051
YoGI_178	32115180	18603268	0.579267	110790	59772	0.539507	135421999	58768882	0.433969	47.4824
YoGI_179	52317848	27552314	0.526633	110790	63114	0.569672	135421999	62956049	0.464888	65.6465
YoGI_180	62117540	36075263	0.580758	110790	65025	0.586921	135421999	67389632	0.497627	80.2985
YoGI_181	34590238	20295973	0.586754	110790	59380	0.535969	135421999	58633693	0.43297	51.9223
YoGI_182	31800386	18388882	0.57826	110790	60628	0.547234	135421999	61110947	0.451263	45.1365
YoGI_183	31597068	18604530	0.588806	110790	58618	0.529091	135421999	57452649	0.424249	48.5736
YoGI_184	31268436	18168250	0.581041	110790	59224	0.534561	135421999	58326836	0.430704	46.7236
YoGI_185	39169838	21859340	0.558066	110790	60351	0.544733	135421999	60623647	0.447665	54.0862
YoGI_186	31225674	18252541	0.584536	110790	59267	0.534949	135421999	58431999	0.431481	46.8559
YoGI_187	30919916	18199961	0.588616	110790	60613	0.547098	135421999	58335853	0.430771	46.7979
YoGI_188	31522284	18651154	0.591682	110790	58265	0.525905	135421999	56978004	0.420744	49.1009
YoGI_189	30616484	17784262	0.580872	110790	58211	0.525417	135421999	56807677	0.419486	46.9591
YoGI_190	31592902	18525167	0.586371	110790	58392	0.527051	135421999	58024710	0.428473	47.8895
YoGI_191	66704114	37619749	0.563979	110790	62703	0.565963	135421999	64720528	0.477917	87.1897
YoGI_192	54912406	29749970	0.541771	110790	62689	0.565836	135421999	64720937	0.47792	68.9498
YoGI_193	30716270	18202450	0.5926	110790	58037	0.523847	135421999	57043545	0.421228	47.8646
YoGI_194	77070874	44503433	0.577435	110790	64840	0.585251	135421999	68113811	0.502974	98.0053
YoGI_195	31545990	18702492	0.592864	110790	58246	0.525733	135421999	57293135	0.423071	48.9653
YoGI_196	32530260	18942614	0.582307	110790	60447	0.5456	135421999	58864813	0.434677	48.2698
YoGI_197	86104052	51331876	0.596161	110790	64229	0.579736	135421999	66961653	0.494467	114.988
YoGI_198	60747054	35376408	0.582356	110790	62945	0.568147	135421999	65254833	0.481863	81.3191
YoGI_199	63115432	36946063	0.585373	110790	64121	0.578762	135421999	66905178	0.49405	82.8323
YoGI_200	30707014	17997506	0.586104	110790	57835	0.522024	135421999	56638759	0.418239	47.6639
YoGI_201	32606956	19077824	0.585084	110790	59155	0.533938	135421999	58358001	0.430934	49.0365
YoGI_202	94210080	55412495	0.58818	110790	65005	0.586741	135421999	68400018	0.505088	121.519
YoGI_203	78221322	44263045	0.565869	110790	64947	0.586217	135421999	67642894	0.499497	98.1545
YoGI_204	50898294	27981927	0.549762	110790	62145	0.560926	135421999	63452650	0.468555	66.1484
YoGI_205	30662672	17406430	0.567675	110790	59147	0.533866	135421999	57681900	0.425942	45.2649
YoGI_206	39550834	23126318	0.584724	110790	59263	0.534913	135421999	59598583	0.440095	58.2052
YoGI_207	35693176	20612581	0.577494	110790	59528	0.537305	135421999	59111584	0.436499	52.3059
YoGI_208	32185692	18574690	0.57711	110790	58964	0.532214	135421999	57886310	0.427451	48.1323
YoGI_209	30302272	17807263	0.587654	110790	58751	0.530292	135421999	56950188	0.420539	46.9022
YoGI_210	30936688	18471385	0.597071	110790	58215	0.525454	135421999	57327302	0.423323	48.3314
YoGI_211	32046858	18927337	0.590614	110790	58679	0.529642	135421999	57231733	0.422618	49.6071
YoGI_212	51273318	28780960	0.561324	110790	62450	0.563679	135421999	63181659	0.466554	68.3291
YoGI_213	32082696	18513455	0.577054	110790	60162	0.543027	135421999	58441759	0.431553	47.5177
YoGI_214	51141758	28824897	0.563627	110790	64620	0.583266	135421999	65274081	0.482005	66.2397
YoGI_215	30732176	17809354	0.579502	110790	60232	0.543659	135421999	59266067	0.43764	45.0747
YoGI_216	32765558	18803479	0.573879	110790	60477	0.545871	135421999	59485278	0.439259	47.4155
YoGI_217	34152646	19087611	0.558891	110790	59805	0.539805	135421999	59143417	0.436734	48.4101
YoGI_218	34628350	20056592	0.579196	110790	59437	0.536483	135421999	58457505	0.431669	51.4645
YoGI_219	33029344	19206847	0.581509	110790	58008	0.523585	135421999	56982589	0.420778	50.5598
YoGI_220	30141856	17422883	0.57803	110790	58946	0.532052	135421999	57288600	0.423038	45.6187
YoGI_221	30959932	17713793	0.572152	110790	60318	0.544435	135421999	58829769	0.434418	45.1654
YoGI_222	40966134	22130398	0.540212	110790	61133	0.551792	135421999	60361670	0.44573	54.9945
YoGI_223	48690200	26589976	0.546105	110790	61505	0.555149	135421999	61300078	0.45266	65.0651
YoGI_224	42757712	23287876	0.544647	110790	60928	0.549941	135421999	60240228	0.444833	57.9875
YoGI_225	39825686	22532879	0.565788	110790	60111	0.542567	135421999	59358234	0.43832	56.9412
YoGI_226	54950564	29615341	0.538945	110790	63284	0.571207	135421999	64410429	0.475628	68.9687
YoGI_227	41735178	23709229	0.568087	110790	60243	0.543758	135421999	59523664	0.439542	59.7474
YoGI_228	44737390	25816415	0.577066	110790	59836	0.540085	135421999	60064767	0.443538	64.4714
YoGI_229	45995050	27248582	0.592424	110790	60750	0.548335	135421999	61354358	0.45306	66.6177
YoGI_230	54139914	31033639	0.573212	110790	64358	0.580901	135421999	65457654	0.483361	71.1154
YoGI_231	50338018	27869903	0.553655	110790	60926	0.549923	135421999	59672018	0.440638	70.0577
YoGI_232	48693664	26050321	0.534984	110790	61256	0.552902	135421999	60390121	0.44594	64.7051
YoGI_233	46992968	26351993	0.560765	110790	61208	0.552469	135421999	58398743	0.431235	67.6864
YoGI_234	44520360	26050678	0.585141	110790	60600	0.546981	135421999	60503965	0.446781	64.5842
YoGI_235	49432062	29237200	0.591462	110790	62172	0.56117	135421999	61607383	0.454929	71.1859
YoGI_236	51922832	30269453	0.58297	110790	61541	0.555474	135421999	60317082	0.445401	75.2758
YoGI_237	46819124	27453151	0.586366	110790	61857	0.558327	135421999	59881434	0.442184	68.7688
YoGI_238	55438666	31059736	0.560254	110790	63904	0.576803	135421999	65813796	0.48599	70.79
YoGI_239	48233026	27186752	0.563654	110790	62360	0.562867	135421999	62725671	0.463187	65.0135
YoGI_240	47558966	28220948	0.593389	110790	60686	0.547757	135421999	59098080	0.436399	71.6291
YoGI_241	51690734	27677802	0.53545	110790	60590	0.546891	135421999	60841174	0.449271	68.2378
YoGI_242	50961622	29545650	0.579763	110790	60844	0.549183	135421999	60628319	0.447699	73.0986
YoGI_243	43820456	24391728	0.556629	110790	59415	0.536285	135421999	57656345	0.425753	63.458
YoGI_244	48491982	28180232	0.581132	110790	61539	0.555456	135421999	60914149	0.44981	69.3933
YoGI_245	41914182	24669791	0.588579	110790	60281	0.544101	135421999	58809305	0.434267	62.9232
YoGI_246	43634006	26670894	0.611241	110790	61400	0.554202	135421999	60348021	0.445629	66.2927
YoGI_247	44887144	26406996	0.588298	110790	60784	0.548642	135421999	59843043	0.4419	66.1906
YoGI_248	48448238	28956640	0.597682	110790	61007	0.550654	135421999	60544022	0.447077	71.7411
YoGI_249	47051164	28122725	0.597705	110790	60451	0.545636	135421999	59690783	0.440776	70.671
YoGI_250	49138006	28811666	0.586342	110790	60767	0.548488	135421999	59966035	0.442809	72.07
YoGI_251	50339788	29211074	0.580278	110790	62242	0.561802	135421999	63803941	0.471149	68.6738
YoGI_252	49592514	27910981	0.562806	110790	62878	0.567542	135421999	63433738	0.468415	66.0003
YoGI_253	55887784	30945667	0.553711	110790	60604	0.547017	135421999	60267160	0.445032	77.0212
YoGI_254	53211404	31151061	0.585421	110790	62893	0.567678	135421999	61964526	0.457566	75.4086
YoGI_255	51423750	30416002	0.591478	110790	61112	0.551602	135421999	60418403	0.446149	75.5134
YoGI_256	48784418	28997638	0.594404	110790	63029	0.568905	135421999	62111975	0.458655	70.0291
YoGI_257	49345166	29497616	0.597781	110790	62031	0.559897	135421999	62150712	0.458941	71.1921
YoGI_258	50154814	29935178	0.596856	110790	60648	0.547414	135421999	60077559	0.443632	74.7413
YoGI_259	48397530	28931031	0.597779	110790	61446	0.554617	135421999	61638045	0.455155	70.4055
YoGI_260	47670334	28379035	0.595319	110790	61221	0.552586	135421999	60208795	0.444601	70.7016
YoGI_261	47435740	28300295	0.596603	110790	60209	0.543452	135421999	59776852	0.441412	71.0149
YoGI_262	56502524	31697440	0.560992	110790	62517	0.564284	135421999	63939974	0.472154	74.3606
YoGI_263	46125908	27594482	0.598243	110790	62347	0.562749	135421999	63059709	0.465653	65.6389
YoGI_264	50783430	29718041	0.585192	110790	61501	0.555113	135421999	60248617	0.444895	73.9885
YoGI_265	45813706	26824957	0.585523	110790	62711	0.566035	135421999	61514507	0.454243	65.4113
YoGI_266	44734684	25950011	0.580087	110790	60253	0.543849	135421999	58111306	0.429113	66.9836
YoGI_267	59413218	32713895	0.550616	110790	63430	0.572525	135421999	64455798	0.475963	76.131
YoGI_268	49437978	29418348	0.595056	110790	60470	0.545807	135421999	59232929	0.437395	74.4983
YoGI_269	42590980	24553865	0.576504	110790	61409	0.554283	135421999	60353571	0.44567	61.0251
YoGI_270	54715464	32200538	0.588509	110790	61166	0.55209	135421999	61045284	0.450778	79.1229
YoGI_271	47979720	28177762	0.587285	110790	61446	0.554617	135421999	60357942	0.445703	70.0266
YoGI_272	42209472	24457702	0.579436	110790	62129	0.560782	135421999	61571712	0.454666	59.5835
YoGI_273	44981148	26458833	0.58822	110790	60194	0.543316	135421999	59947795	0.442674	66.2047
YoGI_274	48710046	29164416	0.598735	110790	62770	0.566567	135421999	62122421	0.458732	70.42
YoGI_275	49573230	29032659	0.585652	110790	61262	0.552956	135421999	60484726	0.446639	72
YoGI_276	49057912	27889008	0.568492	110790	62573	0.564789	135421999	63455004	0.468572	65.9263
YoGI_277	46082056	27195589	0.590156	110790	61312	0.553407	135421999	61524273	0.454315	66.3045
YoGI_278	57282984	30976379	0.540761	110790	62787	0.566721	135421999	63781422	0.470983	72.8497
YoGI_279	42632416	24319238	0.57044	110790	60055	0.542062	135421999	59184816	0.43704	61.6355
YoGI_280	51578174	30075253	0.5831	110790	61896	0.558679	135421999	61746858	0.455959	73.061
YoGI_281	46686626	26726741	0.572471	110790	62342	0.562704	135421999	62248755	0.459665	64.4031
YoGI_282	61030372	32700301	0.535804	110790	63870	0.576496	135421999	64532670	0.47653	76.0087
YoGI_283	43503714	25025545	0.575251	110790	59851	0.54022	135421999	57473256	0.424401	65.3144
YoGI_284	48752422	27626552	0.56667	110790	61330	0.55357	135421999	60250725	0.444911	68.779
YoGI_285	40732494	24654198	0.605271	110790	61589	0.555908	135421999	59972511	0.442856	61.6637
YoGI_286	45302384	27203118	0.600479	110790	62398	0.56321	135421999	61483470	0.454014	66.3669
YoGI_287	40304484	24004622	0.595582	110790	61029	0.550853	135421999	59843903	0.441907	60.1681
YoGI_288	43709334	26242739	0.600392	110790	58837	0.531068	135421999	57236075	0.42265	68.775
YoGI_289	55001796	31594145	0.57442	110790	62356	0.562831	135421999	63504504	0.468938	74.6265
YoGI_290	55123162	29487389	0.534936	110790	61623	0.556214	135421999	62289092	0.459963	71.0094
YoGI_291	56001734	33075203	0.59061	110790	62549	0.564573	135421999	62924488	0.464655	78.845
YoGI_292	51176606	28725544	0.561302	110790	60512	0.546186	135421999	59990427	0.442989	71.8253
YoGI_293	53471930	32055761	0.599488	110790	60939	0.550041	135421999	61113188	0.45128	78.6796
YoGI_294	61415650	33342135	0.542893	110790	62152	0.560989	135421999	63875477	0.471677	78.298
YoGI_295	65660310	35730223	0.544168	110790	62817	0.566992	135421999	64692715	0.477712	82.846
YoGI_296	46690062	28176693	0.603484	110790	61791	0.557731	135421999	61136675	0.451453	69.1321
YoGI_297	45960026	27936853	0.607851	110790	61704	0.556946	135421999	61394429	0.453356	68.2558
YoGI_298	41546236	24703043	0.594592	110790	62912	0.567849	135421999	62272292	0.459839	59.5041
YoGI_299	53760544	31881713	0.593032	110790	60850	0.549237	135421999	60326019	0.445467	79.2735
YoGI_301	53137322	30672368	0.577228	110790	60425	0.545401	135421999	60846711	0.449312	75.6139
YoGI_302	47588792	28565526	0.600257	110790	59697	0.53883	135421999	58617380	0.43285	73.0983
YoGI_303	48833936	28726615	0.588251	110790	60869	0.549409	135421999	60621961	0.447652	71.0797
YoGI_304	43027872	25954595	0.603204	110790	62530	0.564401	135421999	60834118	0.449219	63.9968
YoGI_305	49510946	29080574	0.587356	110790	60659	0.547513	135421999	60495408	0.446718	72.1061
YoGI_306	47414012	28267155	0.596177	110790	62776	0.566622	135421999	62654193	0.462659	67.6742
YoGI_308	47428746	28416216	0.599135	110790	61336	0.553624	135421999	60121101	0.443954	70.8974
YoGI_309	49676652	30109310	0.606106	110790	61979	0.559428	135421999	62668874	0.462767	72.0676
YoGI_310	48000742	27999381	0.583311	110790	60314	0.544399	135421999	59387184	0.438534	70.7208
YoGI_311	45757440	26723238	0.58402	110790	60300	0.544273	135421999	60759037	0.448664	65.9735
YoGI_312	49001290	25418854	0.518738	110790	59388	0.536041	135421999	53408297	0.394384	71.3902
YoGI_313	51057234	30196961	0.591434	110790	63080	0.569365	135421999	62923368	0.464647	71.9851
YoGI_315	46433490	25231019	0.54338	110790	61982	0.559455	135421999	61242921	0.452238	61.7974
YoGI_316	53160030	27771376	0.522411	110790	57171	0.51603	135421999	51782184	0.382376	80.4467
YoGI_317	51851510	30833874	0.594657	110790	61061	0.551142	135421999	61693210	0.455563	74.969
YoGI_318	45051696	26468017	0.587503	110790	59976	0.541348	135421999	60024941	0.443244	66.1425
YoGI_319	54879206	27584119	0.502633	110790	61418	0.554364	135421999	59587039	0.44001	69.4382
YoGI_320	52218888	29307496	0.561243	110790	63576	0.573842	135421999	64726628	0.477962	67.9183
YoGI_321	54609450	31352203	0.574117	110790	61756	0.557415	135421999	62222518	0.459471	75.5808
YoGI_322	56977958	31540238	0.553552	110790	62252	0.561892	135421999	62861159	0.464187	75.2617
YoGI_323	47268062	26531806	0.561305	110790	63313	0.571469	135421999	62432625	0.461023	63.7451
YoGI_324	46937734	26001387	0.553955	110790	61326	0.553534	135421999	58023987	0.428468	67.2172
YoGI_325	43378254	25882424	0.596668	110790	61497	0.555077	135421999	61920941	0.457244	62.6987
YoGI_326	50598568	27229905	0.538156	110790	62336	0.56265	135421999	62396683	0.460757	65.46
YoGI_327	48680398	27635130	0.567685	110790	60644	0.547378	135421999	60172174	0.444331	68.8901
YoGI_328	40502056	23510520	0.580477	110790	60880	0.549508	135421999	58618100	0.432855	60.1619
YoGI_329	53965012	31557108	0.58477	110790	62661	0.565584	135421999	62114397	0.458673	76.2072
YoGI_330	49141288	28925297	0.588615	110790	60563	0.546647	135421999	59700892	0.440851	72.6755
YoGI_331	54613498	29902046	0.547521	110790	62075	0.560294	135421999	62381642	0.460646	71.9011
YoGI_332	59714128	33079423	0.553963	110790	62101	0.560529	135421999	62661202	0.462711	79.1864
YoGI_333	41032378	24075853	0.586753	110790	62153	0.560998	135421999	61849566	0.456717	58.3897
YoGI_334	47163600	27854882	0.590601	110790	64394	0.581226	135421999	64503555	0.476315	64.7752
YoGI_335	52804808	31503187	0.596597	110790	64013	0.577787	135421999	64329211	0.475028	73.4577
YoGI_336	52139800	29944319	0.574308	110790	63101	0.569555	135421999	61638893	0.455162	72.8704
YoGI_337	45235628	26465443	0.585057	110790	61607	0.55607	135421999	60826471	0.449162	65.2646
YoGI_338	53068056	30910605	0.582471	110790	62973	0.5684	135421999	63538514	0.469189	72.9729
YoGI_339	41679872	23989331	0.575562	110790	59777	0.539552	135421999	57643759	0.42566	62.4248
YoGI_340	50706704	27209904	0.536614	110790	62771	0.566576	135421999	63397002	0.468144	64.3798
YoGI_341	46005886	26593071	0.578036	110790	62767	0.56654	135421999	63116552	0.466073	63.1999
YoGI_343	46980264	27017002	0.575071	110790	63362	0.571911	135421999	62423919	0.460958	64.9198
YoGI_344	53580198	28236796	0.527001	110790	62441	0.563598	135421999	62428571	0.460993	67.8458
YoGI_345	50092456	28958679	0.578105	110790	63674	0.574727	135421999	63800150	0.471121	68.0845
YoGI_346	54689476	31982200	0.584796	110790	61414	0.554328	135421999	61249500	0.452286	78.3244
YoGI_347	64216094	34225281	0.53297	110790	64811	0.58499	135421999	66668390	0.492301	77.0049
YoGI_348	59096186	33399217	0.565167	110790	64410	0.58137	135421999	64128627	0.473547	78.1224
YoGI_349	57931456	33341497	0.575534	110790	64532	0.582471	135421999	64225833	0.474264	77.8694
YoGI_350	56194986	32188176	0.572794	110790	64418	0.581442	135421999	64123282	0.473507	75.296
