# Supplementary material for: Co‐expression network analysis of diverse wheat landraces reveals markers of early thermotolerance and a candidate master regulator of thermotolerance genes
Source: Plant J. 2023 May 20;115(3):614–26. doi: 10.1111/tpj.16248 (PMC10953029; doi:10.1111/tpj.16248)
Supplement: Supplementary file 4 — Table S3. Stress‐associated hub gene module membership, degree score and module size. [file TPJ-115-614-s005.xlsx]

## Sheet: Table Legend
Table S3: Stress-associated hub gene module membership, degree score and module size.

## Sheet: Hub Gene Degree Scores
Hub Gene	Module	Module Size	Degree Score
TraesCS5A01G105900.1	Blue	1632	1036
TraesCS7A01G050400.1	Darkgrey	159	158
TraesCS6A01G158100.1	Darkmagenta	110	109
TraesCS5A01G369900.1	Darkorange	164	161
TraesCS5D01G125500.1	Lavenderblush1	20	8
TraesCS1A01G314200.1	Navajowhite3	43	42
TraesCS3B01G270800.1	Purple	407	383
TraesCS3B01G285100.1	Skyblue	154	153
TraesCS2A01G447400.1	Skyblue	154	153
TraesCS2B01G205600.1	Steelblue	84	52
TraesCS4D01G207500.1	Thistle	52	35
TraesCS7B01G149200.1	Thistle	52	31
TraesCS7D01G241100.1	Thistle	52	30
