# Supplementary material for: Co‐expression network analysis of diverse wheat landraces reveals markers of early thermotolerance and a candidate master regulator of thermotolerance genes
Source: Plant J. 2023 May 20;115(3):614–26. doi: 10.1111/tpj.16248 (PMC10953029; doi:10.1111/tpj.16248)
Supplement: Supplementary file 5 — Table S4. Normalized mean dry weight loss and RPKM values for each of the six hub genes for each accession used in the validation experiment. [file TPJ-115-614-s002.xlsx]

## Sheet: Table Legend
Table S4: Normalized mean dry weight loss, and RPKM values for each of the six hub genes, for each accession used in validation experiment.

## Sheet: Hub Gene Validation Regression
Accession	Normalized Dry Weight Loss	TraesCS2B01G205600.1	TraesCS4D01G207500.1	TraesCS5A01G105900.1	TraesCS5D01G125500.1	TraesCS7B01G149200.1	TraesCS7D01G241100.1
YoGI_033	0.442	1.88	108.6	4.49	14.75	37.11	23.75
YoGI_048	0.365	3.07	228.07	11.27	35	49.76	37.43
YoGI_050	0.445	6.97	103.37	12.34	38.52	22.36	18.78
YoGI_055	0.424	2.88	232.59	10.47	38.42	76.05	47.69
YoGI_057	0.136	3.71	435.56	10.15	41.85	131.68	95.82
YoGI_062	0.389	3.13	49.19	3.57	20.11	10.86	7.39
YoGI_078	0.398	0.46	42.93	5.46	21.73	13.04	10.95
YoGI_083	0.266	2.88	227.04	9.94	36.07	81.01	44
YoGI_086	0.413	15.4	217.76	10.76	34.57	57.74	41.38
YoGI_155	0.135	6.86	186.5	9.41	34.76	49	27.26
YoGI_235	0.34	0.7	91.87	8.1	15.61	16.04	13.08
YoGI_268	0.513	3.51	55.88	5.15	19.03	12.04	9.7
YoGI_292	0.358	1.69	72.19	5.75	24.41	6.22	11.87
YoGI_310	0.478	0.68	71.91	5.91	21.09	16.44	14.56
YoGI_324	0.365	2.89	51.3	5.82	21.54	14.78	12.47
