# Supplementary material for: Co‐expression network analysis of diverse wheat landraces reveals markers of early thermotolerance and a candidate master regulator of thermotolerance genes
Source: Plant J. 2023 May 20;115(3):614–26. doi: 10.1111/tpj.16248 (PMC10953029; doi:10.1111/tpj.16248)
Supplement: Supplementary file 6 — Table S5. YoGI panel accession information. [file TPJ-115-614-s001.xlsx]

## Sheet: Table Legend
Table S5: YoGI panel accession information.

## Sheet: YoGI Panel Information
YoGI Sample Name	Accession ID	Accession Name	Origin	Cultivar_ID
YoGI_002	BW 7112	RA SHIH PAI PÂ´I	China	BW 7112_RA SHIH PAI PÂ´I
YoGI_003	BW7227	ARTEMOVKA	USSR	BW7227_ARTEMOVKA
YoGI_004	BW 9798	K6867	Kenya	BW 9798_K6867
YoGI_005	BW 11386	AUSTRALIANO	Bolivia	BW 11386_AUSTRALIANO
YoGI_006	BW 15958	V763.153	Pakistan	BW 15958_V763.153
YoGI_007	BW 19498	LOHARI Y91-92 NO.123	Nepal	BW 19498_LOHARI Y91-92 NO.123
YoGI_008	BW 19506	LOHARI Y91-92 NO.70	China	BW 19506_LOHARI Y91-92 NO.70
YoGI_009	CWI 2164	K7176.29	Kenya	CWI 2164_K7176.29
YoGI_010	CWI 2165	K7155.22	Kenya	CWI 2165_K7155.22
YoGI_011	CWI 2166	K7155.41	Kenya	CWI 2166_K7155.41
YoGI_012	CWI 2167	K7155.66	Kenya	CWI 2167_K7155.66
YoGI_013	CWI 2168	K6995.4A	Kenya	CWI 2168_K6995.4A
YoGI_014	CWI 3574	IMPROVED FIFE	United States	CWI 3574_IMPROVED FIFE
YoGI_015	CWI 3909	OUBAARD	South Africa	CWI 3909_OUBAARD
YoGI_016	CWI 3923	ROOI EGIPTIES	South Africa	CWI 3923_ROOI EGIPTIES
YoGI_017	CWI 3924	ROOI INDIES	South Africa	CWI 3924_ROOI INDIES
YoGI_018	CWI 3926	ROOI SPITSKOP	South Africa	CWI 3926_ROOI SPITSKOP
YoGI_019	CWI 3927	ROOI STORMBERG	South Africa	CWI 3927_ROOI STORMBERG
YoGI_020	CWI 3961	UNIE 31	South Africa	CWI 3961_UNIE 31
YoGI_021	CWI 6075	KOELZ W 9375:AE	India	CWI 6075_KOELZ W 9375:AE
YoGI_022	CWI 6076	KOELZ W 9376:AE	India	CWI 6076_KOELZ W 9376:AE
YoGI_023	CWI 6095	KOELZ W 9469:AE	India	CWI 6095_KOELZ W 9469:AE
YoGI_024	CWI 6106	KOELZ W 9555:AE	India	CWI 6106_KOELZ W 9555:AE
YoGI_025	CWI 6109	KOELZ W 9558:AE	India	CWI 6109_KOELZ W 9558:AE
YoGI_026	CWI 6118	KOELZ W 9660:AE	India	CWI 6118_KOELZ W 9660:AE
YoGI_027	CWI 6782	AKBASAK	Turkey	CWI 6782_AKBASAK
YoGI_028	CWI 7129	KOELZ W 11192:AE	India	CWI 7129_KOELZ W 11192:AE
YoGI_029	CWI 7394	HINDI 62	Egypt	CWI 7394_HINDI 62
YoGI_030	CWI 8095	HINDI	Egypt	CWI 8095_HINDI
YoGI_031	CWI 8293	NOE	Bolivia	CWI 8293_NOE
YoGI_032	CWI 8320	PLAN ALTO	Brazil	CWI 8320_PLAN ALTO
YoGI_033	CWI 9391	PI 250413	Pakistan	CWI 9391_PI 250413
YoGI_034	CWI 9915	ROOI KLEINKORING	South Africa	CWI 9915_ROOI KLEINKORING
YoGI_035	CWI 11053	NAJAH-LEB	Lebanon	CWI 11053_NAJAH-LEB
YoGI_036	CWI 11149	GENEROSO	Argentina	CWI 11149_GENEROSO
YoGI_037	CWI 11729	RED FIFE	Australia	CWI 11729_RED FIFE
YoGI_038	CWI 12335	AUSTRAL	Argentina	CWI 12335_AUSTRAL
YoGI_039	CWI 12972	SURHAK 5688	USSR	CWI 12972_SURHAK 5688
YoGI_040	CWI 13229	DARKAN	Australia	CWI 13229_DARKAN
YoGI_041	CWI 13339	CHUL BIDAI	Uzbekistan	CWI 13339_CHUL BIDAI
YoGI_042	CWI 13369	ONTARIO WONDER	United States	CWI 13369_ONTARIO WONDER
YoGI_043	CWI 13371	HUMPBACK	United States, Minnesota	CWI 13371_HUMPBACK
YoGI_046	CWI 13409	GLUYAS EARLY	Australia	CWI 13409_GLUYAS EARLY
YoGI_047	CWI 13432	WHITE FIFE	Japan	CWI 13432_WHITE FIFE
YoGI_048	CWI 13434	INDIAN	United States	CWI 13434_INDIAN
YoGI_049	CWI 13473	FEDERATION	Australia	CWI 13473_FEDERATION
YoGI_050	CWI 13561	WHITE-RUSSIAN	China	CWI 13561_WHITE-RUSSIAN
YoGI_051	CWI 13629	AMERICANO	Uruguay	CWI 13629_AMERICANO
YoGI_052	CWI 13644	RINK	United States	CWI 13644_RINK
YoGI_053	CWI 13645	KOTA	Turkey	CWI 13645_KOTA
YoGI_054	CWI 13647	NEW ZEALAND	United States	CWI 13647_NEW ZEALAND
YoGI_055	CWI 13661	RED EGYPTIAN	Egypt	CWI 13661_RED EGYPTIAN
YoGI_056	CWI 13702	SEA ISLAND	United States	CWI 13702_SEA ISLAND
YoGI_057	CWI 13719	PURPLESTRAW	Canada	CWI 13719_PURPLESTRAW
YoGI_058	CWI 14048	UNIVERSAL II	Argentina	CWI 14048_UNIVERSAL II
YoGI_059	CWI 15005	LAGEADINHO	Brazil	CWI 15005_LAGEADINHO
YoGI_060	CWI 19857	YEMEN:DR	Yemen	CWI 19857_YEMEN:DR
YoGI_061	CWI 19888	MENCEKI	Turkey	CWI 19888_MENCEKI
YoGI_062	CWI 24954	LIGUAY	Chile	CWI 24954_LIGUAY
YoGI_063	CWI 27065	150	Ecuador	CWI 27065_150
YoGI_064	CWI 27304	TAIAN-KEN	Kenya	CWI 27304_TAIAN-KEN
YoGI_065	CWI 31230	ZHIGULEVSKAYA	USSR	CWI 31230_ZHIGULEVSKAYA
YoGI_066	CWI 31239	ZHURAVSKA	USSR	CWI 31239_ZHURAVSKA
YoGI_067	CWI 31262	KENYA	Australia	CWI 31262_KENYA
YoGI_068	CWI 32606	EARLY BLACKHULL	United States	CWI 32606_EARLY BLACKHULL
YoGI_069	CWI 48737	AWNED RAMONA	United States	CWI 48737_AWNED RAMONA
YoGI_070	CWI 51804	KOLLEKTIVNAYA	Russian Federation	CWI 51804_KOLLEKTIVNAYA
YoGI_073	CWI 52316	OAX93.19.36	Mexico	CWI 52316_OAX93.19.36
YoGI_075	CWI 52382	OAX93.21.34	Mexico	CWI 52382_OAX93.21.34
YoGI_076	CWI 53266	PI 9781	Tajikistan	CWI 53266_PI 9781
YoGI_077	CWI 53278	GANDUM,AFG	United States	CWI 53278_GANDUM,AFG
YoGI_078	CWI 53363	WHITE SHANAZI	United States	CWI 53363_WHITE SHANAZI
YoGI_079	CWI 53414	NOVOMICHURINKA X	USSR	CWI 53414_NOVOMICHURINKA X
YoGI_081	DW 4633	AKBUGDAY	Kyrgyzstan	DW 4633_AKBUGDAY
YoGI_083	1190004	Rustam Exp Farm 99	Iraq	1190004_Rustam Exp Farm 99
YoGI_084	1190007		Australia	1190007_
YoGI_085	1190014		Yugoslavia	1190014_
YoGI_086	1190021	Boojri	India	1190021_Boojri
YoGI_087	1190023	College Purple	Australia	1190023_College Purple
YoGI_088	1190032	Dehak	India	1190032_Dehak
YoGI_089	1190034	Desi	India	1190034_Desi
YoGI_090	1190035	Blondynka	Poland	1190035_Blondynka
YoGI_091	1190036	Bialy Krzyz Ryxa	Poland	1190036_Bialy Krzyz Ryxa
YoGI_092	1190037	Wysololitewka Sobieszynska	Poland	1190037_Wysololitewka Sobieszynska
YoGI_093	1190038	Graniatka Dankowska	Poland	1190038_Graniatka Dankowska
YoGI_094	1190039	Mairca di Pali, Flaksberger 19341	Italy	1190039_Mairca di Pali, Flaksberger 19341
YoGI_095	1190040	Favori	France	1190040_Favori
YoGI_096	1190042	Inversal	France	1190042_Inversal
YoGI_097	1190044		Morocco	1190044_
YoGI_098	1190045	Douchani	Syria	1190045_Douchani
YoGI_099	1190075	Potiska	Yugoslavia	1190075_Potiska
YoGI_100	1190076	Bon Fermier	Yugoslavia	1190076_Bon Fermier
YoGI_101	1190079	Dolatkhani (white)	India	1190079_Dolatkhani (white)
YoGI_102	1190081	Gahu (Nepali) or Kyo (Sikkimese)	India	1190081_Gahu (Nepali) or Kyo (Sikkimese)
YoGI_103	1190091	Rodi Garamseli	India	1190091_Rodi Garamseli
YoGI_104	1190092	Desi	India	1190092_Desi
YoGI_105	1190095		China	1190095_
YoGI_106	1190096	A.26	Romania	1190096_A.26
YoGI_107	1190097	Bialy Krzyz Ryxa	Poland	1190097_Bialy Krzyz Ryxa
YoGI_108	1190101	Flaksberger 21223	Italy	1190101_Flaksberger 21223
YoGI_109	1190103	Gentil Rossa, Flaksberger 19928	Italy	1190103_Gentil Rossa, Flaksberger 19928
YoGI_110	1190105	Hâtif de Saône	France	1190105_Hâtif de Saône
YoGI_111	1190110	Carré Géant blanc	France	1190110_Carré Géant blanc
YoGI_112	1190118	Trigo Colonial	Portugal	1190118_Trigo Colonial
YoGI_113	1190119	Pusa 6	India	1190119_Pusa 6
YoGI_114	1190126	Dolatkhani (white)	India	1190126_Dolatkhani (white)
YoGI_115	1190127	Thori (beardless)	India	1190127_Thori (beardless)
YoGI_116	1190131	Trigo Candeal	Spain	1190131_Trigo Candeal
YoGI_117	1190139	Bladette de Besplas	France	1190139_Bladette de Besplas
YoGI_118	1190141		China	1190141_
YoGI_119	1190142	Recio	Morocco	1190142_Recio
YoGI_120	1190145	Aurora	Spain	1190145_Aurora
YoGI_121	1190148		Australia	1190148_
YoGI_122	1190149	Squarehead's Master	United Kingdom	1190149_Squarehead's Master
YoGI_123	1190158	Narrow Karabash	Greece	1190158_Narrow Karabash
YoGI_124	1190159	Constantin	Bulgaria	1190159_Constantin
YoGI_125	1190160	Mocho de Burgos	Spain	1190160_Mocho de Burgos
YoGI_126	1190161	Rico de Ituren	Spain	1190161_Rico de Ituren
YoGI_127	1190166	Meerutti Desi	India	1190166_Meerutti Desi
YoGI_128	1190175		China	1190175_
YoGI_129	1190179	Deve	Greece	1190179_Deve
YoGI_130	1190181	Kujawianka Wieclawicka	Poland	1190181_Kujawianka Wieclawicka
YoGI_131	1190182	Superelekta Kleszczynskich	Poland	1190182_Superelekta Kleszczynskich
YoGI_132	1190185	Flaksberger 21221	Italy	1190185_Flaksberger 21221
YoGI_133	1190190	Roux de Presles	France	1190190_Roux de Presles
YoGI_134	1190191	Rouge des Ardennes	France	1190191_Rouge des Ardennes
YoGI_135	1190195	Gahu (Nepali) or Kyo (Sikkimese)	India	1190195_Gahu (Nepali) or Kyo (Sikkimese)
YoGI_136	1190196	Benefactor		1190196_Benefactor
YoGI_137	1190199	Boojri (bearded)	India	1190199_Boojri (bearded)
YoGI_138	1190200	Parsel	France	1190200_Parsel
YoGI_139	1190203		India	1190203_
YoGI_140	1190209	Belardi 24B	Egypt	1190209_Belardi 24B
YoGI_141	1190216		Morocco	1190216_
YoGI_142	1190218	Sbei Noir	Tunisia	1190218_Sbei Noir
YoGI_143	1190219		Spain	1190219_
YoGI_144	1190223	Shan wheat	Burma	1190223_Shan wheat
YoGI_145	1190224	Red wheat	China	1190224_Red wheat
YoGI_146	1190231		Hungary	1190231_
YoGI_147	1190234		Yugoslavia	1190234_
YoGI_148	1190235		Greece	1190235_
YoGI_149	1190236	White Belitsa	Greece	1190236_White Belitsa
YoGI_150	1190238		Iran	1190238_
YoGI_151	1190239	Barbilla	Spain	1190239_Barbilla
YoGI_152	1190246	Soor Ghanum	India	1190246_Soor Ghanum
YoGI_153	1190254		Morocco	1190254_
YoGI_154	1190256	Native Biskri	Tunisia	1190256_Native Biskri
YoGI_155	1190264		Canary Islands	1190264_
YoGI_156	1190273		Spain	1190273_
YoGI_157	1190278	Trigo Obispado	Spain	1190278_Trigo Obispado
YoGI_158	1190281	Deve	Greece	1190281_Deve
YoGI_159	1190288	Galagado	Crete	1190288_Galagado
YoGI_160	1190291	Psathas	Cyprus	1190291_Psathas
YoGI_161	1190292	Asprokoutsoullon	Cyprus	1190292_Asprokoutsoullon
YoGI_162	1190299		Turkey	1190299_
YoGI_163	1190300		Turkey	1190300_
YoGI_164	1190305		Egypt	1190305_
YoGI_165	1190308		Iran	1190308_
YoGI_166	1190309		Iran	1190309_
YoGI_167	1190313	2193/20-12	Burma	1190313_2193/20-12
YoGI_168	1190319		China	1190319_
YoGI_169	1190320			1190320_
YoGI_170	1190323		China	1190323_
YoGI_171	1190324		China	1190324_
YoGI_172	1190325		United Kingdom	1190325_
YoGI_173	1190329			1190329_
YoGI_174	1190330		Egypt	1190330_
YoGI_175	1190331		Brazil	1190331_
YoGI_176	1190332			1190332_
YoGI_177	1190333			1190333_
YoGI_178	1190336		Hungary	1190336_
YoGI_179	1190342	Hembrilla de Isamba	Spain	1190342_Hembrilla de Isamba
YoGI_180	1190343	Rampla	Spain	1190343_Rampla
YoGI_181	1190349	Golema Franga	Bulgaria	1190349_Golema Franga
YoGI_182	1190352		Yugoslavia	1190352_
YoGI_183	1190355		Yugoslavia	1190355_
YoGI_184	1190360	Veliko Hoce	Yugoslavia	1190360_Veliko Hoce
YoGI_185	1190371	Winter No. 6	Yugoslavia	1190371_Winter No. 6
YoGI_186	1190374	Sarakhs	Iran	1190374_Sarakhs
YoGI_187	1190385		Spain	1190385_
YoGI_188	1190387		Spain	1190387_
YoGI_189	1190396	Trigo Rietti	Portugal	1190396_Trigo Rietti
YoGI_190	1190397	Trigo Ribeiro	Portugal	1190397_Trigo Ribeiro
YoGI_191	1190398	Abu Fashi	Palestine	1190398_Abu Fashi
YoGI_192	1190402	Vardarka Chervenaka	Greece	1190402_Vardarka Chervenaka
YoGI_193	1190406	Desi	India	1190406_Desi
YoGI_194	1190408		India	1190408_
YoGI_195	1190418		India	1190418_
YoGI_196	1190420	Dhania	India	1190420_Dhania
YoGI_197	1190433	Soor Ghanum	India	1190433_Soor Ghanum
YoGI_198	1190436		China	1190436_
YoGI_199	1190438		China	1190438_
YoGI_200	1190440		China	1190440_
YoGI_201	1190444		China	1190444_
YoGI_202	1190450	Miercurea Ciucului	Romania	1190450_Miercurea Ciucului
YoGI_203	1190451	Samanta 117	Romania	1190451_Samanta 117
YoGI_204	1190452		Afghanistan	1190452_
YoGI_205	1190460		Afghanistan	1190460_
YoGI_206	1190462		Afghanistan	1190462_
YoGI_207	1190468		Afghanistan	1190468_
YoGI_208	1190471		Afghanistan	1190471_
YoGI_209	1190472		Afghanistan	1190472_
YoGI_210	1190474		Afghanistan	1190474_
YoGI_211	1190475		Afghanistan	1190475_
YoGI_212	1190480	Hanka	Poland	1190480_Hanka
YoGI_213	1190481	Ostka Skomoroska	Poland	1190481_Ostka Skomoroska
YoGI_214	1190482	Hors Concurs	Poland	1190482_Hors Concurs
YoGI_215	1190483	Surka Oscista	Poland	1190483_Surka Oscista
YoGI_216	1190488	erythrospermum Korn., Flaksberger 17525	USSR	1190488_erythrospermum Korn., Flaksberger 17525
YoGI_217	1190489	erythrospermum Korn., Flaksberger 17527	USSR	1190489_erythrospermum Korn., Flaksberger 17527
YoGI_218	1190496		Morocco	1190496_
YoGI_219	1190500	Humairah, Rustam Exp Farm 595	Iraq	1190500_Humairah, Rustam Exp Farm 595
YoGI_220	1190507		Australia	1190507_
YoGI_221	1190521	Dandi	India	1190521_Dandi
YoGI_222	1190546	Hembrilla alto, fuerta	Spain	1190546_Hembrilla alto, fuerta
YoGI_223	1190551	Hembrilla Rieti	Spain	1190551_Hembrilla Rieti
YoGI_224	1190560	Asprotheri	Greece	1190560_Asprotheri
YoGI_225	1190562		Greece	1190562_
YoGI_226	1190566		Greece	1190566_
YoGI_227	1190568		China	1190568_
YoGI_228	1190579	Vassfe	Iran	1190579_Vassfe
YoGI_229	1190580		Iran	1190580_
YoGI_230	1190591	Trigo Anafil	Portugal	1190591_Trigo Anafil
YoGI_231	1190605	Karabash	Greece	1190605_Karabash
YoGI_232	1190616	Rustic winter	Yugoslavia	1190616_Rustic winter
YoGI_233	1190621		Bulgaria	1190621_
YoGI_234	1190624	Svalene	Bulgaria	1190624_Svalene
YoGI_235	1190627		Iran	1190627_
YoGI_236	1190629	Qizilqin Boghda	Iran	1190629_Qizilqin Boghda
YoGI_237	1190636	Native hard	Tunisia	1190636_Native hard
YoGI_238	1190637		Turkey	1190637_
YoGI_239	1190639		Crete	1190639_
YoGI_240	1190645	Mundia	India	1190645_Mundia
YoGI_241	1190651		China	1190651_
YoGI_242	1190652		China	1190652_
YoGI_243	1190662	Samanta 1252	Romania	1190662_Samanta 1252
YoGI_244	1190663	I.C.A.R.1	Romania	1190663_I.C.A.R.1
YoGI_245	1190664		Afghanistan	1190664_
YoGI_246	1190665		Afghanistan	1190665_
YoGI_247	1190666		Afghanistan	1190666_
YoGI_248	1190669	Small wheat	China	1190669_Small wheat
YoGI_249	1190670	Zlotka Miczynskiego	Poland	1190670_Zlotka Miczynskiego
YoGI_250	1190671	ferrugineum Al., Flaksberger 17525	USSR	1190671_ferrugineum Al., Flaksberger 17525
YoGI_251	1190672	Zaborzanka	Poland	1190672_Zaborzanka
YoGI_252	1190677	Trigo Blocal	Spain	1190677_Trigo Blocal
YoGI_253	1190680	Grano locale	Italy	1190680_Grano locale
YoGI_254	1190683	Catalan de grano corto pesado	Spain	1190683_Catalan de grano corto pesado
YoGI_255	1190685	Trigo duros	Spain	1190685_Trigo duros
YoGI_256	1190690		Greece	1190690_
YoGI_257	1190694	Lyallpur 8A	India	1190694_Lyallpur 8A
YoGI_258	1190698		China	1190698_
YoGI_259	1190700	Kaifeng 323-9	China	1190700_Kaifeng 323-9
YoGI_260	1190704	Ma'auneh	Iran	1190704_Ma'auneh
YoGI_261	1190705	Kooseh	Iran	1190705_Kooseh
YoGI_262	1190707	Walaiti (Mastung wheat)	India	1190707_Walaiti (Mastung wheat)
YoGI_263	1190710	C.	India	1190710_C.
YoGI_264	1190722		China	1190722_
YoGI_265	1190729	Gandum-i-Jiruft	Iran	1190729_Gandum-i-Jiruft
YoGI_266	1190730	Rodi Garamseli	India	1190730_Rodi Garamseli
YoGI_267	1190731	Gahu (Nepali) or Kyo (Sikkimese)	India	1190731_Gahu (Nepali) or Kyo (Sikkimese)
YoGI_268	1190732	Gahu (Nepali) or Kyo (Sikkimese)	India	1190732_Gahu (Nepali) or Kyo (Sikkimese)
YoGI_269	1190736		USSR	1190736_
YoGI_270	1190740		USSR	1190740_
YoGI_271	1190742		Algeria	1190742_
YoGI_272	1190744	Lalmi	India	1190744_Lalmi
YoGI_273	1190746	Muganka	USSR	1190746_Muganka
YoGI_274	1190747		Ethiopia	1190747_
YoGI_275	1190749		USSR	1190749_
YoGI_276	1190750	Valki Exp Sta 3	USSR	1190750_Valki Exp Sta 3
YoGI_277	1190751	Armavir	USSR	1190751_Armavir
YoGI_278	1190753	Valki Exp Sta 1	USSR	1190753_Valki Exp Sta 1
YoGI_279	1190754	Valki Exp Sta 3	USSR	1190754_Valki Exp Sta 3
YoGI_280	1190755		USSR	1190755_
YoGI_281	1190756		Italy	1190756_
YoGI_282	1190757		Italy	1190757_
YoGI_283	1190766		Algeria	1190766_
YoGI_284	1190771		USSR	1190771_
YoGI_285	1190772		USSR	1190772_
YoGI_286	1190777		Finland	1190777_
YoGI_287	1190779	Tulun 458	USSR	1190779_Tulun 458
YoGI_288	1190780	Valki Exp Sta 3	USSR	1190780_Valki Exp Sta 3
YoGI_289	1190781	Valki Exp Sta 3	USSR	1190781_Valki Exp Sta 3
YoGI_290	1190782	Valki Exp Sta 4	USSR	1190782_Valki Exp Sta 4
YoGI_291	1190784	Oberdan	Italy	1190784_Oberdan
YoGI_292	1190788		USSR	1190788_
YoGI_293	1190789	Abi	USSR	1190789_Abi
YoGI_294	1190795		USSR	1190795_
YoGI_295	1190796	Odessa Exp Sta	USSR	1190796_Odessa Exp Sta
YoGI_296	1190800	Valki Exp Sta 1	USSR	1190800_Valki Exp Sta 1
YoGI_297	1190801		USSR	1190801_
YoGI_298	1190810		USSR	1190810_
YoGI_299	1190811		Tunisia	1190811_
YoGI_301	1190815			1190815_
YoGI_302	1190816		Italy	1190816_
YoGI_303	1190817		China	1190817_
YoGI_304	1190827		China	1190827_
YoGI_305	1190912		Hungary	1190912_
YoGI_306	01C0200505	Akmolinka 1	Kazakhstan	01C0200505_Akmolinka 1
YoGI_308	01C0203679	Betta	Lesotho	01C0203679_Betta
YoGI_309	01C0201528	Burgaltai	Mongolia	01C0201528_Burgaltai
YoGI_310	01C0203425	Cordillera 3	Paraguay	01C0203425_ Cordillera 3
YoGI_311	01C0101095	Dreadnought	New Zeland	01C0101095_Dreadnought
YoGI_312	01C0200514	Eritroleukon 503	Kazakhstan	01C0200514_Eritroleukon 503
YoGI_313	01C0200519	Eritrospermum 5755	Uzbekistan	01C0200519_ Eritrospermum 5755
YoGI_315	01C0101693	Gibrid 57	Kazakhstan	01C0101693_Gibrid 57
YoGI_316	01C0200521	Grekum 283	Uzbekistan	01C0200521_Grekum 283
YoGI_317	01C0100520	Grekum 433	Kazakhstan	01C0100520_Grekum 433
YoGI_318	01C0203457	Herambo	Angola	01C0203457_Herambo
YoGI_319	01C0203458	Huifa	Angola	01C0203458_Huifa
YoGI_320	01C0203773	Jade	Saudi Arabia	01C0203773_Jade
YoGI_321	01C0100690	Kraffts Siegerländer	Venezuela	01C0100690_ Kraffts Siegerländer
YoGI_322	01C0100534	Kzyl Bugdaj, mestnaja	Uzbekistan	01C0100534_Kzyl Bugdaj, mestnaja
YoGI_323	01C0201529	Ljutescens 742/2	Mongolia	01C0201529_Ljutescens 742/2
YoGI_324	01C0202172	MCB 192	Peru	01C0202172_ MCB 192
YoGI_325	01C0203075	Mexicani	Sudan	01C0203075_Mexicani
YoGI_326	01C0103437	Min Mai 3	Korea	01C0103437_Min Mai 3
YoGI_327	01C0201530	Mongolia	Mongolia	01C0201530_Mongolia
YoGI_328	01C0201384	Nohoean	Norway	01C0201384_Nohoean
YoGI_329	01C0201385	Nora	Norway	01C0201385_Nora
YoGI_330	01C0201531	Orchon	Mongolia	01C0201531_Orchon
YoGI_331	01C0202497	Palmira 1	Colombia	01C0202497_Palmira 1
YoGI_332	01C0100558	Psevdo-meridionale 122-A	Uzbekistan	01C0100558_Psevdo-meridionale 122-A
YoGI_333	01C0202191	Samanca 68	Colombia	01C0202191_Samanca 68
YoGI_334	01C0202818	Suwon 222	Korea	01C0202818_Suwon 222
YoGI_335	01C0201171	T. aestivum..	Peru	01C0201171_T. aestivum..
YoGI_336		Apache USA		_Apache USA
YoGI_337	39979	Erla-Kolben	Austria	39979_Erla-Kolben
YoGI_338	39795	Etoile de choisy	France	39795_Etoile de choisy
YoGI_339	39981	Extrem	Austria	39981_Extrem
YoGI_340	40017	Fanal	Germany	40017_Fanal
YoGI_341	39781	Holdfast	UK	39781_Holdfast
YoGI_343	40001	Muck	Germany	40001_Muck
YoGI_344	39761	Rimpaus-Braun	Germany	39761_Rimpaus-Braun
YoGI_345	39977	Stamm-101	Austria	39977_Stamm-101
YoGI_346	39784	Steadfast	UK	39784_Steadfast
YoGI_347	39968	Svale	Sweden	39968_Svale
YoGI_348	39779	Vilmorin-27	France	39779_Vilmorin-27
YoGI_349	40037	Shamrock	UK	40037_Shamrock
YoGI_350		Paragon		_Paragon
